# Supplementary material for: Shifting the pH Optima of (R)-Selective Transaminases by Protein Engineering
Source: Int J Mol Sci. 2022 Dec 5;23(23):15347. doi: 10.3390/ijms232315347 (PMC9736275; doi:10.3390/ijms232315347)
Supplement: Supplementary file 1 [file ijms-23-15347-s001.zip]

Archive with 1 entries (1 files):
- ijms-2043550-supplementary.pdf
